# Supplementary material for: Prospective Associations between Cumulative Average Intake of Flavonoids and Hypertension Risk in the CArdioVascular Disease Association Study (CAVAS)
Source: Nutrients. 2023 Feb 27;15(5):1186. doi: 10.3390/nu15051186 (PMC10004779; doi:10.3390/nu15051186)
Supplement: Supplementary file 1 [file nutrients-15-01186-s001.zip]

Archive with 1 entries (1 files):
- nutrients-2212984-supplementary.pdf
